# Supplementary material for: Diabetic Endothelial Cell Glycogen Synthase Kinase 3β Activation Induces VCAM1 Ectodomain Shedding
Source: Int J Mol Sci. 2023 Sep 14;24(18):14105. doi: 10.3390/ijms241814105 (PMC10531890; doi:10.3390/ijms241814105)
Supplement: Supplementary file 1 [file ijms-24-14105-s001.zip]

Archive with 1 entries (1 files):
- ijms-2581156-supplementary.pdf
